# Supplementary material for: Transcriptome Profile of a New Mouse Model of Spinocerebellar Ataxia Type 14 Implies Changes in Cerebellar Development
Source: Genes (Basel). 2022 Aug 9;13(8):1417. doi: 10.3390/genes13081417 (PMC9407720; doi:10.3390/genes13081417)
Supplement: Supplementary file 1 [file genes-13-01417-s001.zip]

Archive with 1 entries (1 files):
- genes-1829986-supplementary.pdf
